# Supplementary material for: Ab Initio Investigation of the Adsorption of CO2 Molecules on Defect Sites of Graphene Surfaces: Role of Local Vacancy Structures
Source: Materials (Basel). 2023 Jan 20;16(3):981. doi: 10.3390/ma16030981 (PMC9919361; doi:10.3390/ma16030981)
Supplement: Supplementary file 1 [file materials-16-00981-s001.zip]

Archive with 1 entries (1 files):
- materials-2135949-supplementary.pdf
